# Supplementary material for: Differential functional change in olfactory bulb and olfactory eloquent areas in Parkinson’s disease
Source: Brain Commun. 2024 Nov 16;6(6):fcae413. doi: 10.1093/braincomms/fcae413 (PMC11589462; doi:10.1093/braincomms/fcae413)
Supplement: fcae413_Supplementary_Data [file fcae413_supplementary_data.zip]

Archive with 2 entries (2 files):
- Supplementary Table 1.docx
- Supplementary_material_olfactoryfMRI_coreg_normalization.m
